# Supplementary material for: Intravenous rehydration of malnourished children with acute gastroenteritis and severe dehydration: A systematic review
Source: Wellcome Open Res. 2017 Aug 18;2:65. [Version 1] doi: 10.12688/wellcomeopenres.12346.1 (PMC5590082; doi:10.12688/wellcomeopenres.12346.1)
Supplement: Supplementary file 1 [file wellcomeopenres-2-13368-s0000.tgz]

Archive with 1 entries (1 files):
- 1c99c597-cc7e-4ce9-b68d-a5c2ea2ce1a3.doc
